# Supplementary material for: Machine learning-derived gut microbiome signature predicts fatty liver disease in the presence of insulin resistance
Source: Sci Rep. 2022 Dec 17;12:21842. doi: 10.1038/s41598-022-26102-4 (PMC9759583; doi:10.1038/s41598-022-26102-4)
Supplement: Supplementary file 5 — Supplementary Information 5. [file 41598_2022_26102_MOESM5_ESM.xlsx]

## Sheet: Sheet1
Supplementary table S1. The predictive power of SMOTE-applied 10-fold three-times repeated cross-validated RF model.
		8 feature AUROC
	10CV repetition	Training	Test
	Rep1.Fold1	0.869	0.63
	Rep1.Fold2	0.876	0.58
	Rep1.Fold3	0.876	0.77
	Rep1.Fold4	0.875	0.73
	Rep1.Fold5	0.861	0.67
	Rep1.Fold6	0.892	0.57
	Rep1.Fold7	0.845	0.77
	Rep1.Fold8	0.874	0.53
	Rep1.Fold9	0.877	0.8
	Rep1.Fold10	0.873	0.88
	Rep2.Fold1	0.877	0.82
	Rep2.Fold2	0.851	0.88
	Rep2.Fold3	0.886	0.6
	Rep2.Fold4	0.869	0.7
	Rep2.Fold5	0.864	0.7
	Rep2.Fold6	0.886	0.77
	Rep2.Fold7	0.854	1
	Rep2.Fold8	0.873	0.55
	Rep2.Fold9	0.86	0.77
	Rep2.Fold10	0.89	0.33
	Rep3.Fold1	0.856	0.9
	Rep3.Fold2	0.882	0.79
	Rep3.Fold3	0.86	0.6
	Rep3.Fold4	0.877	0.67
	Rep3.Fold5	0.869	0.7
	Rep3.Fold6	0.859	0.7
	Rep3.Fold7	0.864	0.79
	Rep3.Fold8	0.883	0.47
	Rep3.Fold9	0.878	0.73
	Rep3.Fold10	0.858	0.77
	medianAUC	0.873	0.715
